# Supplementary material for: The disc damage likelihood scale: Diagnostic accuracy and correlations with cup-to-disc ratio, structural tests and standard automated perimetry
Source: PLoS One. 2017 Jul 20;12(7):e0181428. doi: 10.1371/journal.pone.0181428 (PMC5519156; doi:10.1371/journal.pone.0181428)
Supplement: S1 File — (XLS) [file pone.0181428.s001.xls]

## Sheet: DDLS_analysis
Patients	Age	Gender	Race	Eye	VA	Horiz_IOP	Vert_IOP	Mean_IOP	VF_MD	Glaucoma_diag	VF_defect	Vert_esc	Horiz_esc	DDLS	OD_size	Spectr_Gl	Spectr_I	Spectr_N	Spectr_S	Spectr_T	Gdx_TSNIT_Avg	Gdx_Avg_Sup	Gdx_Avg_Inf	Gdx_NFI	Stratus_Inf	Stratus_Nas	Stratus_Sup	Stratus_Temp	Stratus_Avg	Stratus_Rim_Area	Stratus_CD_Area	Stratus_CD_Horiz	Stratus_CD_Vert	HRT_rim_area_GL	HRT_CD_area_ratio_GL	HRT_cup_shape_measure_GL	HRT_horizontal_CD_ratio	HRT_vertical_CD_ratio	HRT_rim_area_T	HRT_rim_area_ST	HRT_rim_area_IT	HRT_rim_area_N	HRT_rim_area_SN	HRT_rim_area_IN
Pt001	52	F	White	OD	1	12	11	11.5	-1.04	0	0	0.35	0.3	3	1.76	96	136	69	118	63	51.19	57.35	61.02	26	119	55	91	49	78.68	1.559	0.333	0.589	0.556	1.66	0.27	-0.16	0.48	0.47	0.24	0.18	0.19	0.53	0.27	0.25
Pt002	52	M	White	OD	1	14	14	14	-1.65	0	0	0.3	0.2	3	1.54	108	136	98	130	68	61.23	70.74	69.03	10	132	100	135	58	106.4	1.471	0.291	0.601	0.493	1.59	0.25	-0.22	0.32	0.42	0.32	0.19	0.21	0.45	0.2	0.22
Pt003	66	M	Asian	OS	0.8	11	10	10.5	0.33	0	0	0.4	0.4	3	1.54	108	144	68	142	79	64.87	87.71	75.1	2	144	56	136	76	103.05	1.93	0.15	0.438	0.323	1.66	0.23	-0.18	0.5	0.35	0.26	0.26	0.16	0.52	0.26	0.21
Pt004	70	F	White	OD	1	18	17	17.5	0.32	0	0	0.5	0.35	4	1.87						57.97	71.07	66.96	11	142	74	94	76	96.53	1.363	0.375	0.656	0.545	1.49	0.29	-0.1	0.54	0.42	0.2	0.19	0.21	0.4	0.24	0.25
Pt005	58	F	Mixed	OD	1	15	15	15	-0.89	0	0	0.4	0.35	2	2.09	96	119	69	125	70	49.06	62.64	54.82	24	117	69	114	55	88.84	1.695	0.376	0.617	0.603	1.81	0.21	-0.1	0.41	0.04	0.18	0.23	0.27	0.51	0.29	0.33
Pt006	55	M	White	OS	0.8	10	10	10	0.71	0	0	0.65	0.55	4	1.98	106	141	85	126	70	52.66	67.86	64.29	17	139	71	117	70	92.32	1.536	0.494	0.827	0.627	1.67	0.51	-0.13	0.88	0.66	0.14	0.13	0.21	0.6	0.27	0.31
Pt007	48	F	White	OD	0.7	11	12	11.5	-2.1	0	0	0.25	0.2	4	1.98	106	134	83	124	84	61.47	70.22	63.43	2	133	100	144	77	113.48	1.993	0.261	0.52	0.527	1.22	0.23	-0.22	0.47	0.46	0.24	0.16	0.18	0.31	0.17	0.16
Pt008	76	M	White	OS	0.8	10	11	10.5	0.62	0	0	0.65	0.6	4	1.54	101	122	74	118	91	57.07	77.24	65.94	11	97	72	106	69	86.34	0.972	0.307	0.589	0.513	1.08	0.42	-0.16	0.68	0.6	0.15	0.15	0.1	0.35	0.17	0.15
Pt009	54	M	White	OD	1	11	11	11	-1.44	0	0	0.2	0.15	3	1.65	98	122	76	114	79					123	76	111	73	95.95	1.517	0.335	0.6	0.551
Pt010	44	M	Mixed	OS	1	18	18	18	-0.55	0	0	0.425	0.4	3		96	116	59	128	83	53.27	71.27	58.3	16	114	53	119	73	89.68	1.595	0.294	0.559	0.506	1.32	0.3	-0.12	0.52	0.46	0.2	0.14	0.15	0.43	0.2	0.2
Pt011	54	M	Mixed	OD	1	8	9	8.5	-1.3	0	0	0.15	0.15	3	1.76	108	128	92	139	72	57.71	70.91	64.57	12	132	80	136	72	105.23	1.934	0.184	0.53	0.355	1.21	0.23	-0.21	0.56	0.44	0.23	0.17	0.15	0.27	0.19	0.19
Pt012	72	F	White	OS	1	15	16	15.5	-3.42	0	0	0.2	0.15	3	1.54	98	124	74	113	81	50.02	64.59	68.65	19	125	48	91	85	87.1	1.027	0.343	0.687	0.504	1.33	0.3	-0.25	0.6	0.51	0.22	0.17	0.16	0.41	0.17	0.2
Pt013	49	F	Mixed	OS	1	12	11	11.5	-1.01	0	0	0.35	0.25	3	1.76	109	130	87	128	88	61.88	74.28	79.89	9	137	70	103	76	96.36	1.921	0.08	0.312	0.273	1.39	0.21	-0.26	0.57	0.26	0.18	0.19	0.18	0.44	0.21	0.18
Pt014	60	M	Mixed	OD	1	14	13	13.5	-1.7	0	0	0.15	0.15	3	1.65	107	126	80	144	78	57	67.57	67.6	19	140	77	124	71	102.98	1.73	0.116	0.335	0.331	1.54	0.17	-0.28	0.37	0.26	0.19	0.19	0.24	0.38	0.27	0.26
Pt015	77	M	White	OS	0.7	10	10	10	-1.26	0	0	0.55	0.5	3	1.98	100	120	76	128	74					111	57	84	50	75.24	1.21	0.53	0.853	0.646
Pt016	69	F	White	OD	1	11	12	11.5	0.85	0	0	0.35	0.3	4	1.54	87	98	80	114	53	46.71	58.55	55.7	27	98	77	110	47	82.89	1.61	0.36	0.643	0.558
Pt017	55	F	White	OD	1	10	10	10	-1.64	0	0	0.4	0.35	3	1.76	101	143	67	121	72	59.75	74.07	67.33	13	129	65	109	65	91.88	1.356	0.31	0.614	0.473	1.41	0.3	-0.23	0.64	0.47	0.15	0.21	0.23	0.41	0.22	0.19
Pt018	69	F	Mixed	OS	0.7	15	15	15	-1.41	0	0	0.05	0.05	1	1.54	85	107	52	122	57	45.99	59.6	55.76	24	105	54	115	52	81.19					2.14	0	-0.18	0	0	0.51	0.29	0.28	0.52	0.25	0.28
Pt019	55	F	Mixed	OD	0.7	10	10	10	-0.13	0	0	0.35	0.3	3	1.87	90	110	63	122	63	47.88	60.77	56.99	29	105	53	113	57	82.05	2.119	0.183	0.436	0.441	2.24	0.12	-0.19	0.23	0	0.4	0.28	0.3	0.62	0.32	0.32
Pt020	54	F	Mixed	OD	1	18	17	17.5	-3	0	0	0.55	0.625	4	1.65	104	144	79	123	68	59.44	69.52	72.04	13	138	79	116	63	99.06	0.944	0.518	0.764	0.668	1.15	0.46	-0.11	0.73	0.6	0.13	0.16	0.13	0.33	0.19	0.21
Pt021	53	F	White	OD	1	12	10	11	-0.24	0	0	0.4	0.35	3	1.54	114	138	87	144	89	65.58	73.69	69.93	7	126	70	121	55	93.14	1.342	0.317	0.58	0.535	2.01	0.23	-0.24	0.43	0.44	0.41	0.21	0.26	0.61	0.26	0.26
Pt022	62	F	White	OD	0.8	9	8	8.5	-2.72	0	0	0.6	0.5	3	1.87	89	114	82	95	64	49.14	58.41	54.73	27	109	100	81	62	88.11	1.69	0.265	0.472	0.566	1.87	0.19	-0.11	0.39	0.36	0.34	0.19	0.25	0.55	0.26	0.27
Pt023	57	M	Mixed	OS	1	10	10	10	-3.01	0	0	0.375	0.35	3	1.69	121	149	111	141	83	67.8	78.44	86.63	2	150	69	90	81	97.53	1.476	0.346	0.616	0.577	1.61	0.34	-0.17	0.62	0.45	0.17	0.16	0.23	0.56	0.21	0.28
Pt024	65	M	Asian	OS	0.8	16	16	16	-1.52	0	0	0.6	0.6	4	1.87	95	119	71	114	78	52.59	59.79	63.05	18	98	52	96	65	77.53	1.026	0.641	0.965	0.645	1.11	0.53	-0.09	0.85	0.66	0.14	0.17	0.14	0.26	0.2	0.18
Pt025	47	M	Black	OS	1	18	18	18	-2.01	0	0	0.35	0.4	4	1.32	84	104	60	102	68	47.72	56.8	58.49	27	93	57	97	55	75.46	1.232	0.367	0.623	0.576	1.24	0.29	-0.25	0.55	0.44	0.15	0.16	0.15	0.42	0.17	0.19
Pt026	51	F	Mixed	OD	1	14	11	12.5	-1.83	0	0	0.55	0.45	3	1.76	101	117	82	129	76
Pt027	66	F	Black	OD	1	20	20	20	-1.73	0	0	0.25	0.2	3	1.81	96	139	84	121	38	50.34	59.16	56.85	20	132	59	122	37	87.35	1.615	0.285	0.583	0.494	1.18	0.31	-0.14	0.48	0.49	0.14	0.15	0.13	0.4	0.17	0.2
Pt028	48	F	White	OD	1	14	14	14	-0.96	0	0	0.275	0.2	3	1.76	111	135	97	134	76	59.83	70.89	73.09	11	119	65	126	78	97.08	1.732	0.307	0.54	0.558	1.59	0.22	-0.29	0.45	0.46	0.28	0.2	0.19	0.47	0.22	0.22
Pt029	58	F	White	OD	1	12	13	12.5	-0.42	0	0	0.275	0.2	2	2.09						51.84	57.39	60.07	20	120	78	110	53	90.46	1.996	0.149	0.364	0.396	1.62	0.1	-0.21	0.2	0	0.28	0.23	0.22	0.39	0.25	0.25
Pt030	65	F	White	OD	1	14	14	14	-0.41	0	0	0.3	0.35	3	1.87						50.89	58.66	54.72	20	118	89	89	53	87.09	1.681	0.466	0.743	0.63	1.44	0.37	-0.1	0.76	0.45	0.22	0.23	0.19	0.33	0.22	0.26
Pt031	77	M	Mixed	OD	0.5	16	18	17	-3.57	0	0	0.6	0.6	2	1.98	109	151	91	112	83	51.24	61.4	61.47	26	140	93	117	52	100.33	1.652	0.47	0.795	0.594	1.99	0.38	-0.17	0.59	0.67	0.29	0.22	0.27	0.63	0.29	0.28
Pt032	45	F	Mixed	OD	0.7	10	10	10	-0.99	0	0	0.55	0.55	5	1.98	100	113	85	114	86	53.41	65.79	61.56	18	117	76	98	71	90.24	1.117	0.597	0.836	0.715	1.01	0.61	-0.1	0.95	0.71	0.09	0.12	0.12	0.3	0.15	0.22
Pt033	48	M	Black	OD	1	18	16	17	-1.31	0	0	0.5	0.4	3	2.2	115	159	84	135	82	58.51	62.74	78.37	21	168	64	123	81	108.91	1.705	0.422	0.693	0.617	1.98	0.24	-0.17	0.46	0.43	0.36	0.25	0.31	0.5	0.28	0.28
Pt034	61	F	Mixed	OS	1	8	8	8	-0.82	0	0	0.25	0.25	3	1.76	104	130	70	135	80	58.28	76.64	60.19	13	124	64	136	69	98.17	2.405	0.204	0.505	0.411	1.54	0.2	-0.28	0.58	0.4	0.28	0.18	0.19	0.47	0.2	0.22
Pt035	52	F	Mixed	OS	1	10	12	11	-1.05	0	0	0.6	0.55	4	1.87	122	156	81	158	93	67.08	89.68	76.77	2						1.583	0.48	0.731	0.658	1.4	0.42	-0.12	0.69	0.57	0.13	0.19	0.17	0.43	0.23	0.25
Pt036	44	F	White	OS	1	16	16	16	0.63	0	0	0.775	0.775	4	2.31	102	126	66	129	66	54.73	69.6	64.31	13	120	75	132	63	97.47	2.187	0.454	0.696	0.668	1.68	0.54	-0.07	0.71	0.68	0.13	0.26	0.14	0.63	0.25	0.28
Pt037	66	M	Mixed	OD	0.8	12	10	11	-1.21	0	0	0.35	0.3	2	1.87	95	108	82	119	70	53.54	61.98	63.38	18	105	75	99	59	84.71	1.471	0.343	0.605	0.547	1.48	0.22	-0.2	0.5	0.32	0.18	0.19	0.22	0.42	0.23	0.23
Pt038	52	F	White	OD	0.8	10	10	10	-1.22	0	0	0.6	0.35	5	1.87	101	140	70	106	89	48.57	56.36	52.47	26	112	69	108	86	93.45	1.384	0.281	0.543	0.485	0.77	0.44	-0.14	0.67	0.64	0.13	0.11	0.08	0.22	0.13	0.1
Pt039	56	F	Black	OD	0.7	12	12	12	-3.68	0	0	0.15	0.1	2	1.76	113	147	89	123	91	66.19	78.77	73.82	18	122	56	133	91	100.64					1.47	0.14	-0.19	0.32	0.17	0.25	0.16	0.22	0.42	0.21	0.21
Pt040	53	F	Mixed	OS	0.8	12	14	13	-1.1	0	0	0.15	0.1	3	1.98	109	139	77	152	69	56.28	69.85	62.62	21	135	58	140	65	99.54	2.157	0.167	0.429	0.389	1.19	0.21	-0.17	0.36	0	0.12	0.16	0.15	0.36	0.2	0.2
Pt041	53	M	White	OD	0.7	10	10	10	-1.12	0	0	0.3	0.35	3	2.09	95	112	72	148	48	57.1	72.9	66.01	12	119	64	117	43	85.74	1.751	0.163	0.431	0.371	1.84	0.04	-0.13	0.01	0	0.43	0.22	0.23	0.5	0.24	0.21
Pt042	55	F	Mixed	OS	1	14	14	14	0.09	0	0	0.6	0.55	5	1.76	100	131	81	121	67	52.67	59.01	55.4	24	119	56	120	64	90.23	1.157	0.518	0.714	0.7	1.29	0.51	-0.12	0.63	0.73	0.18	0.2	0.1	0.43	0.21	0.15
Pt043	54	F	White	OD	1	12	14	13	-0.25	0	0	0.1	0.1	1	1.65	121	159	83	155	70	64.62	76.49	71.98	9	139	74	144	56	103.31	2.469	0.095	0.332	0.265	1.29	0.13	-0.23	0.31	0.24	0.2	0.14	0.25	0.33	0.19	0.18
Pt044	67	M	White	OS	0.8	20	20	20	0.39	0	0	0.55	0.55	4	1.76	80	112	69	85	55	50.56	56.52	61.1	27	101	60	87	43	72.61	0.828	0.478	0.708	0.651	0.85	0.48	-0.06	0.62	0.67	0.07	0.1	0.08	0.33	0.12	0.16
Pt045	76	F	White	OD	0.8	20	19	19.5	0.18	0	0	0.4	0.4	2	1.87	93	102	66	111	91	52.8	67.77	62.44	28	85	50	119	89	85.86	2.326	0.018	0.149	0.117	1.46	0.03	-0.16	0.23	0	0.28	0.21	0.24	0.34	0.21	0.19
Pt046	69	F	White	OD	1	20	20	20	-2.48	0	0	0.15	0.15	3		108	135	89	130	75					146	94	120	57	104.23	1.906	0.265	0.6	0.42
Pt047	65	F	Black	OS	0.7	14	14	14	-2.3	0	0	0.4	0.4	4	1.43	90	112	61	116	69	47.92	57.61	56.74	40	108	49	109	67	83.05	1.196	0.322	0.64	0.504	0.86	0.31	-0.2	0.5	0.56	0.16	0.12	0.1	0.25	0.13	0.11
Pt048	46	M	Mixed	OD	1	16	16	16	-1.07	0	0	0.775	0.85	3	2.2	89	108	66	107	74	48.44	60.64	51.64	26	103	71	119	64	89.31	0.752	0.739	0.906	0.85	1.24	0.55	-0.02	0.83	0.7	0.27	0.19	0.17	0.22	0.15	0.24
Pt049	63	M	Mixed	OS	0.5	16	18	17	-0.32	0	0	0.65	0.6	4	1.87	93	111	68	117	77	53.35	62.55	62.45	27	104	55	114	68	85.43	1.555	0.411	0.676	0.613	1.44	0.32	-0.07	0.6	0.64	0.2	0.19	0.19	0.47	0.17	0.22
Pt050	51	F	Mixed	OS	1	16	14	15	-0.11	0	0	0.65	0.65	3	2.2	108	139	66	144	83	53.11	66.77	63.12	19	126	60	123	68	94.43	1.775	0.435	0.672	0.628	1.5	0.46	0	0.65	0.68	0.14	0.15	0.17	0.56	0.25	0.23
Pt051	67	F	Black	OS	0.8	15	14	14.5	-2.85	0	0	0.75	0.775	6	1.87	107	132	95	118	82	48.93	53.64	60.18	26	123	60	94	79	88.95	0.851	0.752	0.885	0.831	1.1	0.61	-0.04	0.8	0.74	0.23	0.12	0.14	0.28	0.14	0.18
Pt052	50	M	Mixed	OS	1	14	14	14	1.42	0	0	0.775	0.65	5	1.87	87	88	81	117	59	49.55	67.32	45.29	25	85	64	101	57	76.77	1.096	0.595	0.769	0.796	0.99	0.56	-0.07	0.71	0.74	0.05	0.1	0.07	0.44	0.17	0.16
Pt053	61	M	White	OD	1	20	20	20	-2.26	0	0	0.6	0.5	5	1.87	86	107	83	95	60	64.63	70.8	76.8	6	100	77	85	50	77.97	1.531	0.43	0.693	0.589	0.65	0.63	-0.07	0.78	0.83	0.11	0.1	0.08	0.2	0.1	0.06
Pt054	51	M	Mixed	OD	1	18	16	17	-0.9	0	0	0.35	0.3	3	1.76	106	127	116	117	65	61.76	65.74	69.57	6	137	98	106	61	100.42	1.67	0.243	0.491	0.483	1.39	0.31	-0.24	0.53	0.54	0.21	0.16	0.15	0.44	0.22	0.2
Pt055	50	F	Mixed	OD	1	16	16	16	-0.92	1	0	0.8	0.775	4	2.2	109	134	93	133	74	57.16	64.56	73.54	11	138	89	126	64	103.99	1.655	0.544	0.81	0.652	1.76	0.51	-0.08	0.64	0.68	0.28	0.21	0.27	0.48	0.27	0.26
Pt056	72	F	White	OD	0.7	13		13	-0.54	1	0	0.65	0.7	4		87	123	62	87	77					131	64	80	67	85.46	1.068	0.677	0.841	0.795
Pt057	71	F	White	OD	0.8	17		17	-1.26	1	1	0.775	0.75	4		87	106	74	101	68					118	87	103	54	90.37	1.173	0.561	0.755	0.732
Pt058	68	F	Mixed	OS	0.5	14	14	14	-2.46	1	0	0.7	0.5	6	1.43	91	103	77	122	61	52.32	70.85	59.9	19	105	81	109	51	86.49	1.379	0.417	0.686	0.635
Pt059	49	F	Mixed	OD	1	21	21	21	-4.99	1	1	0.75	0.65	4	1.65	64	62	67	76	67	33.56	46.68	31.3	76	66	52	88	65	67.78	0.99	0.584	0.794	0.751	1.53	0.36	-0.17	0.4	0.62	0.2	0.19	0.16	0.55	0.2	0.22
Pt060	56	F	Mixed	OS	1	16	18	17	-2.33	1	0	0.75	0.75	4	1.87	105	132	93	126	69	49.89	60.21	56.6	26	115	81	104	52	87.98					1.2	0.54	-0.05	0.86	0.72	0.16	0.15	0.18	0.31	0.17	0.22
Pt061	55	M	White	OS	1	13	12	12.5	-1.42	1	0	0.775	0.75	5	1.87	94	125	80	119	52					123	60	103	52	84.38	1.237	0.547	0.762	0.733	1.23	0.5	-0.03	0.65	0.76	0.21	0.12	0.16	0.39	0.15	0.2
Pt062	66	M	Mixed	OS	0.7	25	25	25	-4.25	1	1	0.75	0.75	6	1.65	81	83	69	99	72	48.51	62.38	57.24	29	81	68	103	64	79.09	0.692	0.737	0.857	0.84	1.42	0.53	-0.15	0.79	0.64	0.19	0.17	0.18	0.42	0.25	0.21
Pt063	78	F	White	OD	0.5	18	14	16	-3.62	1	1	0.75	0.75	5	1.54	69	78	43	86	69	39.47	47.1	40.05	53	74	34	71	57	59.1	0.371	0.774	0.898	0.879	1.01	0.45	-0.13	0.64	0.82	0.1	0.13	0.11	0.37	0.13	0.18
Pt064	62	F	White	OS	0.5	18	18	18	-3.31	1	1	0.85	0.9	9	1.65	61	60	54	71	59	43.28	59.18	44.08	28	48	44	60	47	49.9	0.477	0.823	0.981	0.841	0.84	0.63	-0.07	0.93	0.68	0.07	0.06	0.11	0.27	0.1	0.23
Pt065	68	F	Black	OS	0.5	16	16	16	-8.91	1	1	0.65	0.55	8	1.65	76	133	65	66	40	44.45	41.84	63.2	47	129	67	73	36	76.47	0.744	0.7	0.909	0.783	1.28	0.46	-0.17	0.9	0.56	0.09	0.13	0.17	0.39	0.24	0.25
Pt066	51	M	White	OD	1	22		22	-16.09	1	1	0.975	0.875	7		62	78	65	58	48					80	62	61	44	61.51	0.916	0.715	0.82	0.858
Pt067	75	F	White	OD	0.5	12	16	14	-6.71	1	1	0.8	0.65	7	1.5	94	75	96	103	101	46.44	49.29	56.95	38	60	78	64	53	63.7					1.06	0.44	-0.05	0.64	0.72	0.15	0.13	0.08	0.36	0.19	0.15
Pt068	77	F	Mixed	OS	0.3	14	16	15	-2.69	1	1	0.65	0.6	5	1.76	98	114	84	129	67	59.53	73.1	71.27	12	120	79	124	61	96.32	1.259	0.482	0.684	0.751	1.34	0.46	-0.05	0.92	0.53	0.14	0.2	0.11	0.43	0.24	0.22
Pt069	51	F	White	OD	0.7	16	16	16	-0.01	1	0	0.75	0.75	5	1.87	88	116	56	108	72	48.94	60.89	52.48	25	130	58	104	64	89.04	2.128	0.409	0.672	0.594	1.15	0.51	-0.12	0.76	0.7	0.23	0.12	0.17	0.3	0.14	0.19
Pt070	44	F	Mixed	OS	1	16	16	16	-4.6	1	1	0.9	0.9	8	1.76	75	90	49	89	71	38.55	47.69	44.52	50	89	50	84	66	72.28	0.531	0.778	0.907	0.863	0.87	0.62	-0.09	0.9	0.71	0.14	0.18	0.09	0.22	0.12	0.12
Pt071	60	F	White	OS	0.7	20	20	20	-19	1	1	1	0.875	10	1.87	46	56	47	56	25	26.32	26.95	30.87	98										0.61	0.68	-0.02	0.85	0.85	0.1	0.03	0.08	0.21	0.07	0.13
Pt072	50	F	White	OD	1	14	16	15	0.94	1	0	0.5	0.4	4	1.98	98	138	66	110	79	49.5	58.13	54.06	28	138	50	99	70	89.71	1.871	0.322	0.631	0.486	1.19	0.46	-0.07	0.72	0.58	0.19	0.16	0.19	0.3	0.1	0.26
Pt073	48	M	Asian	OD	0.5	14	16	15	-2.74	1	1	0.875	0.8	6	1.54	67	67	60	80	60	41.11	46.92	42.67	63	59	47	78	59	60.79					0.58	0.71	-0.11	0.89	0.94	0.05	0.02	0.03	0.27	0.12	0.07
Pt074	85	F	White	OS	0.7	13		13	-5.02	1	1	0.7	0.6	5		66	86	53	75	51					83	46	60	45	58.59
Pt075	81	F	Mixed	OD	0.4	18	18	18	-5.83	1	1	0.5	0.5	7	2.09	89	110	78	107	58	45.04	53.07	44.25	39						1.94	0.443	0.658	0.652	1.39	0.42	-0.06	0.6	0.57	0.14	0.15	0.2	0.49	0.17	0.24
Pt076	61	M	Mixed	OD	0.4	22	20	21	-2.97	1	1	0.7	0.75	5	1.76	81	99	72	92	59					93	62	84	48	71.93	0.826	0.716	0.843	0.845	1.76	0.42	-0.19	0.71	0.71	0.37	0.11	0.32	0.45	0.17	0.35
Pt077	58	M	Mixed	OD	0.8	18	18	18	-0.64	1	0	0.775	0.75	5	1.98	110	123	104	143	71	58.91	71.99	62.5	18	118	103	137	60	104.41	0.93	0.709	0.925	0.766	1.5	0.51	-0.09	0.85	0.71	0.26	0.16	0.16	0.48	0.22	0.22
Pt078	59	M	Mixed	OS	0.5	10	10	10	-30.15	1	1	1	1	10	1.76	45	48	38	59	36	33.88	41.09	36.46	84	40	29	35	27	32.95	0.45	0.793	0.847	0.881	0.44	0.78	-0.01	0.66	0.88	0.09	0.04	0.02	0.16	0.08	0.03
Pt079	64	F	Black	OS	0.8	10	12	11	-2.21	1	0	0.8	0.8	10	1.87	74	96	53	75	70	46.47	51.76	59.02	46	81	42	92	69	70.87	0.607	0.758	0.929	0.812	0.53	0.79	-0.02	0.95	0.91	0.06	0.1	0.06	0.11	0.1	0.1
Pt080	65	F	White	OS	0.8	16	16	16	-0.71	1	1	0.725	0.75	5	1.92	93	126	75	104	66	50.51	59.51	54.95	22	117	68	84	59	81.91	1.038	0.613	0.852	0.731	1.04	0.53	-0.07	0.88	0.66	0.12	0.1	0.14	0.35	0.11	0.22
Pt081	65	M	Black	OS	1	13		13	-13.31	1	1	0.85	0.85	6		52	36	49	84	39					52	51	70	42	53.91
Pt082	58	M	White	OS	0.8	14		14	-2.95	1	1	0.8	0.7	9		66	57	50	109	49					65	45	115	57	70.34	0.674	0.624	0.775	0.853
Pt083	82	F	White	OD	0.7	12	14	13	-14.01	1	1	0.9	0.875	9	1.65	51	50	44	64	45	33.22	37.21	34.76	78	48	41	55	42	46.56	1.514	0.548	0.663	0.825	1.21	0.51	0	0.55	0.79	0.18	0.15	0.04	0.54	0.22	0.08
Pt084	58	M	Mixed	OD	0.7	16	18	17	-4.62	1	1	0.75	0.65	5	1.87	75	93	60	91	56	46.53	56.39	57.48	32	78	45	68	48	59.69	1.095	0.502	0.692	0.703	1.66	0.29	-0.16	0.55	0.59	0.32	0.26	0.23	0.42	0.21	0.21
Pt085	70	M	Mixed	OD	0.3	18	18	18	-3.22	1	1	0.7	0.6	7	1.54	93	110	57	122	83					88	49	146	77	89.94	1.31	0.444	0.765	0.595	1.4	0.31	-0.18	0.49	0.53	0.2	0.15	0.17	0.45	0.26	0.17
Pt086	68	F	Mixed	OS	1	16	16	16	-2.09	1	1	0.6	0.4	7	1.87	93	87	76	132	78	54.49	77.71	57.16	18	84	65	130	71	87.53	1.533	0.471	0.71	0.659	1.93	0.22	-0.16	0.46	0.45	0.3	0.27	0.16	0.58	0.29	0.32
Pt087	75	M	White	OS	0.7	18	18	18	-21.89	1	1	1	0.95	8	1.54	39	43	21	47	46	43.23	36.28	54.7	55	40	34	31	34	39.86	0.22	0.891	0.94	0.95	0.49	0.71	-0.02	0.97	0.89	0.07	0.04	0.04	0.16	0.06	0.13
Pt088	65	F	Asian	OS	0.7	14	14	14	-20.7	1	1	0.925	0.8	7	1.87	72	46	72	112	59	41.66	55.03	40.64	48	52	55	98	75	70.08	0.873	0.706	0.875	0.867	0.76	0.71	-0.03	0.86	0.82	0.09	0.07	0.03	0.37	0.17	0.03
Pt089	70	F	White	OS	0.7	18	16	17	-1.9	1	0	0.6	0.6	4	1.65	102	126	66	128	89	63.44	76.53	74.2	4	109	57	115	90	92.78	1.338	0.437	0.795	0.561	1.18	0.36	-0.23	0.76	0.51	0.16	0.16	0.14	0.34	0.17	0.21
Pt090	74	F	White	OD	1	14		14	-1.95	1	1	0.775	0.75	5		85	101	72	98	70					91	60	81	60	72.83	0.581	0.634	0.829	0.787
Pt091	76	F	Black	OS	0.8	17		17	-13.56	1	1	0.7	0.5	5		68	85	54	84	47					74	37	57	34	50.45
Pt092	61	F	Mixed	OS	1	14	12	13	0.05	1	1	0.725	0.7	5	1.81	79	85	58	105	68	46.6	62.08	43.47	25	77	44	98	69	71.82	1.147	0.53	0.791	0.664	1.02	0.48	-0.01	0.64	0.67	0.11	0.11	0.12	0.39	0.15	0.14
Pt093	60	F	Mixed	OD	0.8	22	21	21.5	-0.05	1	0	0.75	0.6	4	1.98	86	102	67	105	68	47.82	60.48	52.13	27	92	65	107	61	81.33	0.988	0.624	0.86	0.733	1.04	0.52	-0.1	0.94	0.72	0.13	0.13	0.13	0.3	0.17	0.17
Pt094	60	F	Mixed	OD	1	18	18	18	-0.8	1	1	0.7	0.675	5	1.76	99	144	68	96	85	58.39	64.63	69.36	18	125	46	57	63	73	0.992	0.585	0.788	0.743
Pt095	69	F	Asian	OS	1	14	14	14	-3.55	1	0	0.65	0.55	4	1.76	106	141	69	139	73	51.65	58.8	62.23	32	131	56	121	61	92.06	1.269	0.546	0.891	0.628
Pt096	60	M	White	OD	1	22	22	22	-0.94	1	0	0.775	0.7	5	1.65	75	93	61	95	51	42.57	51.3	54.1	45	89	41	79	50	64.61	0.53	0.747	0.925	0.797	0.87	0.53	-0.02	0.91	0.65	0.13	0.09	0.09	0.28	0.12	0.16
Pt097	76	M	Asian	OD	0.5	17	18	17.5	-0.18	1	0	0.7	0.6	4	2.09	83	101	57	92	83	52.68	57.16	61.04	29	98	63	104	72	84.31	1.074	0.502	0.778	0.632
Pt098	60	M	White	OD	0.8	10	10	10	-1.97	1	0	0.825	0.8	4	2.42	123	150	94	169	81	56.43	62.67	63.11	18	150	67	150	47	103.45	1.496	0.628	0.891	0.715	2.02	0.4	-0.03	0.55	0.65	0.34	0.18	0.25	0.69	0.31	0.26
Pt099	64	F	Black	OD	0.7	10	10	10	-1.08	1	0	0.675	0.6	4	1.65	86	102	63	109	69	46.55	57.36	54.16	30	95	54	95	80	76.1	0.705	0.699	0.915	0.763	1.22	0.43	-0.19	0.74	0.62	0.17	0.14	0.12	0.42	0.18	0.2
Pt100	83	M	Black	OS	0.8	10	10	10	-4.44	1	1	0.8	0.8	5		95	116	76	118	72					87	59	109	71	81.51	1.478	0.359	0.602	0.566
Pt101	77	M	Asian	OD	0.4	17	14	15.5	-11.94	1	1	1	1	9	1.65	50	50	45	62	41	55.18	50.8	66.3	49	55	43	46	36	45.23	0.812	0.63	0.814	0.805	0.74	0.63	0.07	0.71	0.86	0.07	0.04	0.04	0.35	0.12	0.12
